# Supplementary material for: Enhancing Emission and Stability in Na-Doped Cs3Cu2I5 Nanocrystals
Source: Nanomaterials (Basel). 2024 Jun 28;14(13):1118. doi: 10.3390/nano14131118 (PMC11243144; doi:10.3390/nano14131118)
Supplement: Supplementary file 1 [file nanomaterials-14-01118-s001.zip]

Archive with 1 entries (1 files):
- nanomaterials-3065064-supplementary.pdf
